# Supplementary material for: Dataset on the abundance of ants and Cosmopolites sordidus damage in plantain fields with intercropped plants
Source: Data Brief. 2016 Aug 22;9:17–23. doi: 10.1016/j.dib.2016.08.027 (PMC5008051; doi:10.1016/j.dib.2016.08.027)
Supplement: Supplementary file 2 — Supplementary material [file mmc2.txt]

Sampling	Plot	Treatment	Trap	Monomorium_bicolor	Odontomachus_troglodytes	Monomorium_sp1	Pheidole_sp1	Camponotus_acvapimensis	Camponotus_brutus	Tetramorium_sp	Pheidole_megacephala	Paratrechina_longicornis	Pheidole_sp2	Camponotus_sp1	Camponotus_sp2	Axinidris_sp	Monomorium_sp2
1	1	Gourd	1	0	0	0	0	0	0	17	0	2	0	0	0	0	0
1	1	Gourd	2	0	0	0	0	0	0	7	0	7	0	0	0	0	0
1	1	Gourd	3	0	0	0	0	0	0	0	0	17	0	0	0	0	0
1	1	Gourd	4	0	0	7	0	0	0	0	0	25	0	0	0	2	0
1	1	Gourd	5	0	0	0	0	2	1	0	0	12	0	0	0	0	0
1	1	Gourd	6	0	0	0	0	0	0	0	0	7	0	0	0	0	0
1	1	Gourd	7	1	0	0	0	1	0	0	0	12	0	0	0	0	0
1	1	Gourd	8	0	0	7	0	0	0	0	0	0	0	0	0	0	0
1	1	Control	1	0	0	0	0	1	3	0	0	17	0	0	0	0	0
1	1	Control	2	0	0	0	0	2	0	0	0	7	0	0	0	0	0
1	1	Control	3	0	0	0	0	1	0	0	0	7	0	0	0	0	0
1	1	Control	4	0	0	0	0	0	1	0	0	3	0	0	0	0	0
1	1	Control	5	0	0	0	0	0	5	0	0	7	0	0	0	0	0
1	1	Control	6	0	0	0	7	1	1	0	0	0	1	0	0	0	0
1	1	Control	7	1	0	2	0	0	0	0	0	5	0	0	0	0	0
1	1	Control	8	0	0	0	0	0	0	0	0	17	0	0	0	0	0
1	1	Maize	1	0	0	0	0	0	1	0	0	4	0	0	0	0	0
1	1	Maize	2	17	0	0	0	0	0	0	0	2	0	0	0	0	0
1	1	Maize	3	0	0	0	0	1	2	12	0	0	0	0	0	0	0
1	1	Maize	4	0	0	7	0	0	0	0	0	0	0	0	0	0	0
1	1	Maize	5	0	0	7	0	0	3	0	0	0	0	0	0	0	0
1	1	Maize	6	0	0	3	0	0	12	0	0	0	0	0	0	0	0
1	1	Maize	7	0	0	0	0	0	1	0	0	7	0	0	0	0	0
1	1	Maize	8	2	0	0	1	0	0	12	0	17	0	0	0	0	0
1	1	Cocoyam	1	0	0	0	125	0	0	0	1	0	0	0	0	0	0
1	1	Cocoyam	2	0	0	0	125	0	0	0	0	0	7	0	0	0	0
1	1	Cocoyam	3	0	0	0	0	0	0	0	0	27	5	0	0	0	0
1	1	Cocoyam	4	0	0	0	0	0	2	0	0	7	150	0	0	0	0
1	1	Cocoyam	5	0	0	2	0	0	0	0	0	27	0	0	0	4	0
1	1	Cocoyam	6	0	3	0	0	0	0	0	0	2	0	0	0	0	0
1	1	Cocoyam	7	0	0	7	0	1	0	27	0	27	0	0	0	0	0
1	1	Cocoyam	8	0	2	0	0	0	0	0	0	7	0	0	0	0	0
1	1	Cocoyam_maize	1	0	1	0	0	0	0	0	0	7	0	0	0	0	0
1	1	Cocoyam_maize	2	0	0	0	1	0	1	0	0	17	0	0	0	0	0
1	1	Cocoyam_maize	3	0	0	2	0	2	1	0	0	0	35	0	0	0	0
1	1	Cocoyam_maize	4	0	0	0	7	0	0	0	0	2	0	0	0	0	0
1	1	Cocoyam_maize	5	0	0	7	3	0	0	0	7	2	0	0	0	3	0
1	1	Cocoyam_maize	6	0	1	0	0	0	0	0	7	0	0	0	0	0	0
1	1	Cocoyam_maize	7	0	1	0	0	0	0	0	0	7	0	0	0	0	0
1	1	Cocoyam_maize	8	0	0	0	0	0	0	0	0	7	0	0	0	0	0
1	1	Gourd_maize	1	45	0	0	0	0	0	0	0	0	7	0	0	0	0
1	1	Gourd_maize	2	0	0	0	0	0	0	0	0	17	0	0	0	1	0
1	1	Gourd_maize	3	1	0	0	0	0	0	0	0	7	7	0	0	0	0
1	1	Gourd_maize	4	0	0	5	0	0	0	0	0	4	0	0	0	0	0
1	1	Gourd_maize	5	0	0	0	0	0	7	0	0	0	5	0	0	0	0
1	1	Gourd_maize	6	0	1	0	0	0	0	0	0	7	0	0	0	0	0
1	1	Gourd_maize	7	0	3	0	0	0	0	0	0	7	2	0	0	1	0
1	1	Gourd_maize	8	0	0	0	1	0	0	0	0	4	0	0	0	0	0
1	1	Cocoyam_gourd	1	0	0	0	0	1	0	0	0	7	0	0	0	0	0
1	1	Cocoyam_gourd	2	0	0	0	0	0	0	0	0	37	0	0	0	0	0
1	1	Cocoyam_gourd	3	0	0	0	0	1	0	0	0	27	0	0	0	0	0
1	1	Cocoyam_gourd	4	0	0	0	0	0	0	0	0	7	0	0	0	0	0
1	1	Cocoyam_gourd	5	0	0	0	0	1	17	1	0	0	0	0	0	0	0
1	1	Cocoyam_gourd	6	0	0	0	0	0	0	0	0	2	0	0	0	0	0
1	1	Cocoyam_gourd	7	0	1	7	0	0	0	0	0	0	0	0	0	0	0
1	1	Cocoyam_gourd	8	0	0	0	0	0	0	0	0	27	0	0	0	0	0
1	1	Gourd_maize_cocoyam	1	0	0	3	0	1	0	0	0	0	0	0	0	0	0
1	1	Gourd_maize_cocoyam	2	35	0	7	0	0	1	0	0	0	35	0	0	0	0
1	1	Gourd_maize_cocoyam	3	0	0	0	1	0	0	0	0	17	7	0	0	0	0
1	1	Gourd_maize_cocoyam	4	0	0	0	0	0	3	0	0	0	0	0	0	0	0
1	1	Gourd_maize_cocoyam	5	0	0	7	0	2	0	0	0	0	0	0	0	2	0
1	1	Gourd_maize_cocoyam	6	0	0	1	0	0	0	0	0	2	0	0	0	0	0
1	1	Gourd_maize_cocoyam	7	0	0	2	0	0	0	0	0	3	1	0	0	0	0
1	1	Gourd_maize_cocoyam	8	0	0	7	0	1	0	0	0	3	0	0	0	0	0
1	2	Cocoyam_gourd	1	0	0	0	45	0	0	0	7	17	0	0	0	0	0
1	2	Cocoyam_gourd	2	0	0	0	0	0	17	0	0	0	22	15	20	0	0
1	2	Cocoyam_gourd	3	0	0	0	85	0	0	0	0	0	0	0	0	0	0
1	2	Cocoyam_gourd	4	0	0	0	45	0	1	0	0	12	0	0	0	1	0
1	2	Cocoyam_gourd	5	1	0	0	0	0	0	7	0	7	12	0	0	0	0
1	2	Cocoyam_gourd	6	0	0	7	45	0	0	0	6	7	0	0	0	0	0
1	2	Cocoyam_gourd	7	0	0	3	45	0	0	0	0	4	0	0	0	0	0
1	2	Cocoyam_gourd	8	0	0	0	0	0	0	0	0	17	4	0	0	0	0
1	2	Gourd	1	0	0	7	0	0	0	0	0	7	0	0	0	0	0
1	2	Gourd	2	0	0	0	0	1	0	0	0	7	0	0	0	0	0
1	2	Gourd	3	0	0	0	0	0	0	0	0	7	0	0	0	0	0
1	2	Gourd	4	0	0	0	17	0	0	0	0	0	0	0	0	0	0
1	2	Gourd	5	0	0	0	0	0	0	0	0	0	55	0	0	0	0
1	2	Gourd	6	0	0	0	0	0	7	25	0	3	0	7	0	0	0
1	2	Gourd	7	0	0	0	0	0	6	0	0	17	0	0	0	0	0
1	2	Gourd	8	0	0	0	0	0	0	0	0	27	0	0	0	0	0
1	2	Cocoyam_maize	1	0	0	0	7	0	0	0	0	0	0	0	0	0	0
1	2	Cocoyam_maize	2	0	0	7	0	1	0	0	0	3	0	0	0	0	0
1	2	Cocoyam_maize	3	1	0	2	0	0	0	0	0	0	0	0	0	0	0
1	2	Cocoyam_maize	4	0	0	0	7	0	0	0	0	1	0	0	0	0	0
1	2	Cocoyam_maize	5	0	0	0	0	0	0	2	0	0	1	0	0	0	0
1	2	Cocoyam_maize	6	0	0	0	0	1	17	0	0	2	0	0	0	0	0
1	2	Cocoyam_maize	7	0	0	1	0	0	0	1	0	0	2	0	0	0	0
1	2	Cocoyam_maize	8	0	0	1	0	0	0	0	0	1	0	0	0	0	0
1	2	Cocoyam	1	0	0	0	0	0	0	0	0	0	45	0	0	0	0
1	2	Cocoyam	2	0	0	0	0	0	0	0	0	0	90	0	0	0	0
1	2	Cocoyam	3	1	0	0	0	0	0	0	0	0	27	0	0	0	0
1	2	Cocoyam	4	0	0	2	0	0	0	0	0	0	27	0	0	0	0
1	2	Cocoyam	5	0	0	0	0	1	0	0	0	17	0	0	0	0	0
1	2	Cocoyam	6	0	0	0	7	0	0	0	0	17	0	0	0	0	0
1	2	Cocoyam	7	0	0	0	0	0	0	7	0	17	0	0	0	0	0
1	2	Cocoyam	8	0	1	0	0	0	0	0	0	7	2	0	0	0	0
1	2	Control	1	0	0	0	0	0	0	0	0	0	2	0	0	0	0
1	2	Control	2	0	0	0	0	1	0	7	0	27	7	0	0	0	0
1	2	Control	3	0	0	0	0	0	0	27	0	20	2	0	0	0	0
1	2	Control	4	0	0	0	0	0	0	0	0	7	2	0	0	0	0
1	2	Control	5	0	0	0	0	0	0	7	0	27	7	0	0	0	0
1	2	Control	6	0	0	0	0	0	0	0	0	45	0	0	0	0	0
1	2	Control	7	0	0	0	0	0	0	0	0	27	7	0	0	0	0
1	2	Control	8	0	0	0	0	2	0	0	0	35	0	0	0	0	0
1	2	Gourd_maize_cocoyam	1	0	0	0	0	7	0	0	0	0	2	0	0	0	0
1	2	Gourd_maize_cocoyam	2	0	0	0	0	0	0	0	0	0	7	0	0	0	0
1	2	Gourd_maize_cocoyam	3	0	0	0	0	0	0	0	0	1	0	0	0	0	0
1	2	Gourd_maize_cocoyam	4	0	0	0	0	0	0	7	0	0	0	0	0	0	0
1	2	Gourd_maize_cocoyam	5	0	0	0	0	1	0	0	0	0	7	0	0	0	0
1	2	Gourd_maize_cocoyam	6	0	0	0	0	0	0	0	0	0	1	0	0	0	0
1	2	Gourd_maize_cocoyam	7	0	0	0	0	0	0	0	0	2	0	0	0	0	0
1	2	Gourd_maize_cocoyam	8	27	0	0	0	7	0	0	0	0	0	0	0	0	0
1	2	Gourd_maize	1	0	0	0	0	1	4	0	0	0	2	0	0	0	0
1	2	Gourd_maize	2	0	0	0	0	0	0	0	0	0	7	0	0	0	0
1	2	Gourd_maize	3	0	0	0	0	0	0	0	0	0	1	0	0	0	0
1	2	Gourd_maize	4	0	0	0	0	0	0	0	0	0	1	1	0	0	0
1	2	Gourd_maize	5	0	0	7	0	0	0	0	0	0	7	0	0	0	0
1	2	Gourd_maize	6	0	0	7	0	0	0	0	0	0	0	0	0	0	0
1	2	Gourd_maize	7	0	0	1	0	0	0	0	0	0	0	0	0	0	0
1	2	Gourd_maize	8	0	0	0	0	0	0	3	0	0	0	0	0	0	0
1	2	Maize	1	0	0	0	0	1	0	0	0	0	0	0	0	0	0
1	2	Maize	2	0	0	0	0	0	0	0	0	7	0	0	0	0	0
1	2	Maize	3	1	0	1	0	0	0	0	0	0	0	0	0	0	0
1	2	Maize	4	0	0	0	0	0	0	0	0	0	55	0	0	0	0
1	2	Maize	5	0	0	7	0	0	0	7	1	7	0	0	0	0	0
1	2	Maize	6	1	0	0	0	0	3	0	0	0	17	0	0	0	0
1	2	Maize	7	0	0	0	0	0	4	0	0	0	7	0	0	0	0
1	2	Maize	8	0	2	0	0	0	0	0	0	7	0	0	0	0	0
1	3	Gourd_maize	1	0	0	0	0	0	0	0	0	0	17	0	0	0	0
1	3	Gourd_maize	2	0	0	1	0	0	0	0	0	5	0	0	0	0	0
1	3	Gourd_maize	3	0	0	0	0	1	0	0	0	0	27	0	0	0	0
1	3	Gourd_maize	4	0	0	0	1	0	0	0	0	7	0	0	0	0	0
1	3	Gourd_maize	5	0	0	17	0	0	0	0	0	0	7	0	0	0	0
1	3	Gourd_maize	6	0	0	1	0	0	0	0	0	7	0	0	0	0	0
1	3	Gourd_maize	7	0	0	0	0	0	0	0	0	0	45	0	0	0	0
1	3	Gourd_maize	8	0	0	0	0	0	0	0	0	2	0	0	0	0	0
1	3	Gourd	1	0	0	0	0	0	0	0	0	0	55	0	0	0	0
1	3	Gourd	2	0	0	7	7	0	0	0	1	0	0	0	0	0	0
1	3	Gourd	3	0	0	0	0	0	0	0	0	0	45	0	0	0	0
1	3	Gourd	4	0	0	0	0	0	0	0	0	0	35	0	0	0	0
1	3	Gourd	5	0	0	0	0	0	0	0	0	7	55	0	0	0	0
1	3	Gourd	6	0	0	2	0	0	0	0	0	1	55	0	0	0	0
1	3	Gourd	7	0	0	1	0	0	0	0	0	3	70	0	0	0	0
1	3	Gourd	8	3	0	0	0	0	0	0	0	7	0	0	0	0	0
1	3	Cocoyam_gourd	1	0	0	0	0	1	0	0	0	17	12	0	0	0	0
1	3	Cocoyam_gourd	2	0	0	0	0	1	0	0	0	0	7	0	0	0	0
1	3	Cocoyam_gourd	3	0	1	0	0	0	0	0	0	0	1	0	0	0	0
1	3	Cocoyam_gourd	4	12	0	2	0	0	0	0	0	0	0	0	0	0	0
1	3	Cocoyam_gourd	5	17	0	0	0	0	0	0	0	7	7	0	0	0	0
1	3	Cocoyam_gourd	6	0	0	0	3	0	0	0	0	7	0	0	0	0	0
1	3	Cocoyam_gourd	7	0	0	7	0	0	0	0	0	3	0	0	0	0	0
1	3	Cocoyam_gourd	8	0	0	0	0	0	0	0	0	2	1	0	0	0	0
1	3	Maize	1	0	0	2	0	1	0	0	0	0	0	0	0	0	0
1	3	Maize	2	0	0	0	0	0	0	0	0	12	0	0	0	0	0
1	3	Maize	3	0	0	0	0	0	0	0	0	12	0	0	0	0	0
1	3	Maize	4	0	0	0	12	0	0	0	2	1	0	0	0	0	0
1	3	Maize	5	0	1	0	0	0	0	12	0	12	0	0	0	0	0
1	3	Maize	6	0	0	0	7	0	0	0	0	7	0	0	2	0	0
1	3	Maize	7	0	0	7	0	1	0	0	0	7	0	0	0	0	0
1	3	Maize	8	0	0	2	0	0	0	0	0	0	1	0	0	0	0
1	3	Cocoyam_maize	1	0	0	2	0	0	0	0	0	0	1	0	0	0	0
1	3	Cocoyam_maize	2	0	0	0	0	0	0	0	0	0	45	0	0	0	0
1	3	Cocoyam_maize	3	0	5	3	0	0	0	0	0	1	2	0	0	0	0
1	3	Cocoyam_maize	4	0	0	0	0	0	0	0	0	7	7	0	0	0	0
1	3	Cocoyam_maize	5	0	0	0	3	3	0	0	0	0	0	0	5	0	0
1	3	Cocoyam_maize	6	0	0	3	0	0	0	0	0	12	0	0	0	0	0
1	3	Cocoyam_maize	7	0	0	3	0	0	0	0	0	12	0	0	0	0	0
1	3	Cocoyam_maize	8	0	0	1	0	0	0	0	0	1	17	0	0	0	0
1	3	Control	1	0	1	0	0	0	0	0	0	5	0	0	0	0	0
1	3	Control	2	1	0	0	1	0	0	0	0	2	0	0	0	0	0
1	3	Control	3	2	0	0	0	1	1	0	0	0	0	0	0	0	0
1	3	Control	4	0	0	1	0	0	0	0	0	0	0	0	0	0	0
1	3	Control	5	0	0	2	0	0	0	0	0	0	0	0	0	0	0
1	3	Control	6	0	0	0	0	1	1	0	0	0	0	0	0	0	0
1	3	Control	7	0	0	0	1	0	0	0	0	0	0	0	0	0	0
1	3	Control	8	0	0	0	0	0	0	0	0	0	0	0	0	0	0
1	3	Gourd_maize_cocoyam	1	0	1	0	0	2	0	0	0	12	0	0	0	0	0
1	3	Gourd_maize_cocoyam	2	0	0	7	0	1	0	0	0	0	0	0	0	0	0
1	3	Gourd_maize_cocoyam	3	0	1	3	0	0	1	0	0	2	0	0	0	0	0
1	3	Gourd_maize_cocoyam	4	0	0	0	1	1	0	0	2	1	0	0	0	0	0
1	3	Gourd_maize_cocoyam	5	0	0	0	0	0	0	0	0	7	0	0	0	0	0
1	3	Gourd_maize_cocoyam	6	0	0	0	1	0	0	0	0	0	0	0	0	0	0
1	3	Gourd_maize_cocoyam	7	0	0	2	1	0	0	0	0	0	0	0	0	0	0
1	3	Gourd_maize_cocoyam	8	0	0	7	0	0	0	7	0	0	0	0	0	0	0
1	3	Cocoyam	1	0	0	0	0	0	0	5	0	0	0	0	0	0	0
1	3	Cocoyam	2	0	0	0	0	0	0	17	0	0	0	0	0	0	0
1	3	Cocoyam	3	0	0	0	0	0	0	0	0	7	0	0	0	0	0
1	3	Cocoyam	4	0	1	0	0	0	0	0	0	1	0	0	0	0	0
1	3	Cocoyam	5	0	1	2	0	0	0	0	0	1	0	0	0	0	0
1	3	Cocoyam	6	0	0	1	0	0	0	0	0	0	0	0	0	0	0
1	3	Cocoyam	7	0	0	4	0	0	0	0	0	0	0	0	0	0	0
1	3	Cocoyam	8	0	0	0	0	0	3	0	0	0	0	0	0	0	0
1	4	Maize	1	1	0	7	1	0	0	3	0	0	3	0	0	0	0
1	4	Maize	2	1	0	7	0	1	0	0	0	3	0	0	0	0	0
1	4	Maize	3	0	0	12	0	0	0	0	0	27	0	0	0	0	0
1	4	Maize	4	0	0	7	0	0	0	0	0	0	0	0	0	0	0
1	4	Maize	5	0	0	0	0	0	0	0	0	12	0	0	0	0	0
1	4	Maize	6	12	0	1	0	0	0	0	0	0	0	0	0	0	0
1	4	Maize	7	0	0	3	0	1	0	0	0	0	0	0	0	0	0
1	4	Maize	8	0	0	0	0	0	0	0	0	7	0	0	0	0	0
1	4	Cocoyam_maize	1	0	0	0	0	0	0	0	2	0	0	0	0	0	0
1	4	Cocoyam_maize	2	25	3	0	0	0	0	0	0	2	0	0	0	0	0
1	4	Cocoyam_maize	3	7	3	0	1	0	0	0	0	0	0	0	0	0	0
1	4	Cocoyam_maize	4	0	0	0	1	0	0	0	0	2	0	0	0	0	0
1	4	Cocoyam_maize	5	0	0	0	0	0	0	0	7	0	0	0	0	0	0
1	4	Cocoyam_maize	6	0	2	0	1	0	0	0	2	0	0	0	0	0	0
1	4	Cocoyam_maize	7	7	1	0	2	0	0	0	0	0	0	0	0	0	0
1	4	Cocoyam_maize	8	0	12	0	0	0	0	0	7	0	0	0	0	0	0
1	4	Gourd_maize	1	0	0	2	0	0	5	0	0	0	0	0	0	0	0
1	4	Gourd_maize	2	27	0	2	0	0	0	0	0	0	8	0	0	0	0
1	4	Gourd_maize	3	0	0	18	0	0	1	0	0	2	0	0	0	0	0
1	4	Gourd_maize	4	0	0	8	0	0	0	1	0	1	0	0	0	0	0
1	4	Gourd_maize	5	0	0	0	0	0	0	8	0	0	0	0	0	0	0
1	4	Gourd_maize	6	0	0	1	0	0	0	0	0	1	1	0	0	0	0
1	4	Gourd_maize	7	0	0	7	0	0	0	0	0	0	0	0	0	0	0
1	4	Gourd_maize	8	2	0	2	0	0	0	0	0	7	0	0	0	0	0
1	4	Control	1	0	0	0	0	0	1	0	0	17	0	0	0	0	0
1	4	Control	2	0	0	0	0	0	0	0	0	12	0	0	0	0	0
1	4	Control	3	0	0	3	0	0	0	0	0	12	0	0	0	0	0
1	4	Control	4	0	0	0	0	0	1	0	0	7	0	0	0	0	0
1	4	Control	5	0	0	0	0	1	0	7	0	0	0	0	0	0	0
1	4	Control	6	0	0	0	0	0	0	17	1	8	0	0	0	0	0
1	4	Control	7	0	0	0	0	0	0	0	0	18	0	0	0	0	0
1	4	Control	8	0	0	0	0	2	0	0	0	18	0	0	0	0	0
1	4	Cocoyam	1	0	0	0	180	0	13	0	2	0	0	0	0	0	0
1	4	Cocoyam	2	0	0	0	185	0	45	0	0	0	0	0	0	0	0
1	4	Cocoyam	3	0	0	0	18	0	0	0	0	0	0	0	0	0	0
1	4	Cocoyam	4	0	0	0	0	0	0	7	0	0	0	0	0	0	0
1	4	Cocoyam	5	0	0	0	128	0	0	0	0	0	0	0	0	0	0
1	4	Cocoyam	6	0	0	0	0	0	0	7	0	0	0	0	0	0	0
1	4	Cocoyam	7	0	0	7	0	0	1	0	0	8	0	0	0	0	0
1	4	Cocoyam	8	0	0	0	25	0	13	0	0	0	0	0	0	0	0
1	4	Gourd_maize_cocoyam	1	0	0	0	0	0	0	0	0	8	18	0	0	0	0
1	4	Gourd_maize_cocoyam	2	0	0	0	0	0	0	0	0	1	0	0	0	0	0
1	4	Gourd_maize_cocoyam	3	0	0	0	23	0	0	0	0	0	0	0	0	0	0
1	4	Gourd_maize_cocoyam	4	0	0	0	0	3	0	0	0	0	0	0	0	0	0
1	4	Gourd_maize_cocoyam	5	0	0	0	0	0	8	0	0	1	0	0	0	0	0
1	4	Gourd_maize_cocoyam	6	0	0	3	0	0	13	0	0	0	0	0	0	0	0
1	4	Gourd_maize_cocoyam	7	0	0	7	0	0	5	0	0	0	0	0	0	0	0
1	4	Gourd_maize_cocoyam	8	0	0	0	0	0	28	0	0	0	0	0	0	0	0
1	4	Gourd	1	0	0	12	0	1	0	0	0	0	0	0	0	0	0
1	4	Gourd	2	0	0	2	0	0	0	0	0	0	0	0	0	0	0
1	4	Gourd	3	0	0	17	0	0	0	0	0	0	0	0	0	0	0
1	4	Gourd	4	0	0	0	0	0	0	0	0	0	0	0	0	0	0
1	4	Gourd	5	0	0	8	0	1	0	0	0	3	0	0	0	0	0
1	4	Gourd	6	0	0	2	0	0	0	0	0	2	0	0	0	0	0
1	4	Gourd	7	0	0	0	18	0	0	0	0	0	0	0	0	0	0
1	4	Gourd	8	0	0	7	0	0	0	0	0	8	0	0	0	0	0
1	4	Cocoyam_gourd	1	0	0	0	8	0	0	0	0	0	0	0	0	0	0
1	4	Cocoyam_gourd	2	0	0	0	0	0	0	0	0	8	0	0	0	0	0
1	4	Cocoyam_gourd	3	0	0	0	0	0	0	0	0	7	25	0	0	0	0
1	4	Cocoyam_gourd	4	0	0	1	0	0	0	0	0	0	8	0	0	0	0
1	4	Cocoyam_gourd	5	0	0	8	0	0	0	0	0	7	0	0	0	0	0
1	4	Cocoyam_gourd	6	0	0	2	0	0	0	0	0	0	0	0	0	0	0
1	4	Cocoyam_gourd	7	0	0	1	1	0	0	0	0	0	0	0	0	0	0
1	4	Cocoyam_gourd	8	0	0	2	0	0	0	0	0	0	0	0	0	0	0
2	1	Gourd	1	0	0	0	0	0	0	45	0	3	0	0	0	0	0
2	1	Gourd	2	0	0	0	0	0	0	0	0	23	0	0	1	0	0
2	1	Gourd	3	0	0	0	8	0	0	0	1	7	0	0	0	0	0
2	1	Gourd	4	0	0	0	0	1	0	35	0	0	0	0	0	0	0
2	1	Gourd	5	0	0	0	0	0	0	45	0	0	0	0	0	1	0
2	1	Gourd	6	0	0	0	0	0	0	7	0	18	0	0	0	0	0
2	1	Gourd	7	0	0	0	0	0	0	35	0	0	0	0	0	1	0
2	1	Gourd	8	0	1	0	0	0	0	0	0	45	0	0	0	0	0
2	1	Control	1	0	0	8	0	0	0	0	0	12	0	0	0	0	0
2	1	Control	2	0	0	13	0	0	0	0	0	0	0	0	1	0	0
2	1	Control	3	0	0	0	0	0	0	180	0	2	0	0	0	0	0
2	1	Control	4	1	0	0	0	0	0	0	0	55	0	0	0	0	0
2	1	Control	5	0	0	0	0	0	0	55	0	2	0	0	0	0	0
2	1	Control	6	1	0	0	0	0	0	55	0	0	0	0	0	0	0
2	1	Control	7	13	0	0	0	0	0	7	0	0	0	0	0	0	0
2	1	Control	8	8	0	0	0	0	0	0	0	0	0	0	0	7	0
2	1	Maize	1	18	0	0	0	1	0	0	0	1	0	0	0	0	0
2	1	Maize	2	0	0	8	0	1	0	0	0	1	0	0	0	0	0
2	1	Maize	3	0	0	0	2	0	0	0	0	0	0	0	0	0	0
2	1	Maize	4	0	0	8	1	0	0	0	0	0	1	0	0	0	0
2	1	Maize	5	0	0	0	0	0	0	0	0	0	17	0	0	0	0
2	1	Maize	6	0	0	1	0	0	0	0	0	1	0	0	0	0	0
2	1	Maize	7	0	0	0	0	1	0	0	0	1	0	0	0	0	0
2	1	Maize	8	5	0	0	0	0	0	0	0	1	0	0	0	0	0
2	1	Cocoyam	1	0	0	7	0	1	0	0	0	13	0	0	0	7	0
2	1	Cocoyam	2	0	0	0	0	0	0	0	0	27	0	0	0	7	8
2	1	Cocoyam	3	0	2	0	0	0	0	0	0	28	0	0	0	8	0
2	1	Cocoyam	4	0	0	0	0	0	0	0	12	23	0	0	0	7	0
2	1	Cocoyam	5	0	0	0	0	0	0	0	0	27	0	0	0	7	0
2	1	Cocoyam	6	0	0	7	0	0	0	0	0	45	0	0	0	0	0
2	1	Cocoyam	7	0	0	7	0	0	0	0	0	17	0	0	0	0	0
2	1	Cocoyam	8	0	0	0	0	0	0	7	0	2	0	0	0	0	0
2	1	Cocoyam_maize	1	4	0	2	0	0	0	0	0	0	0	0	0	0	0
2	1	Cocoyam_maize	2	0	0	0	0	0	0	0	0	0	180	0	0	0	0
2	1	Cocoyam_maize	3	3	0	0	0	0	0	0	0	0	17	0	0	0	0
2	1	Cocoyam_maize	4	2	0	0	0	0	0	0	0	2	0	0	0	0	0
2	1	Cocoyam_maize	5	0	0	0	1	0	0	0	0	0	0	0	0	0	0
2	1	Cocoyam_maize	6	2	0	0	0	0	0	0	0	0	0	0	0	0	0
2	1	Cocoyam_maize	7	4	0	0	0	0	0	0	0	0	0	0	0	0	0
2	1	Cocoyam_maize	8	2	0	0	0	0	0	0	0	5	0	0	0	0	0
2	1	Gourd_maize	1	0	0	1	0	2	0	0	0	0	0	0	0	0	0
2	1	Gourd_maize	2	0	0	1	0	0	0	0	2	0	0	0	0	0	0
2	1	Gourd_maize	3	0	0	0	0	0	0	0	0	3	0	0	0	0	0
2	1	Gourd_maize	4	1	0	4	1	0	0	0	0	0	0	0	0	0	0
2	1	Gourd_maize	5	0	0	3	0	0	0	0	0	0	0	0	0	0	0
2	1	Gourd_maize	6	0	0	2	0	0	0	0	6	0	0	0	0	0	0
2	1	Gourd_maize	7	0	0	2	0	0	0	1	8	0	2	0	0	0	0
2	1	Gourd_maize	8	0	0	8	0	0	0	0	0	0	2	0	0	0	0
2	1	Cocoyam_gourd	1	0	0	0	0	0	0	130	0	0	0	0	0	0	0
2	1	Cocoyam_gourd	2	0	0	0	17	0	0	0	0	7	0	0	0	0	0
2	1	Cocoyam_gourd	3	0	0	0	0	0	0	7	0	45	0	0	0	0	0
2	1	Cocoyam_gourd	4	2	0	0	55	0	0	0	0	1	0	0	0	0	0
2	1	Cocoyam_gourd	5	0	0	0	0	0	0	13	0	0	0	0	0	7	0
2	1	Cocoyam_gourd	6	0	0	0	0	0	0	7	0	45	0	0	0	8	0
2	1	Cocoyam_gourd	7	0	0	0	0	0	0	90	0	0	0	0	0	0	0
2	1	Cocoyam_gourd	8	0	0	7	0	0	0	0	0	18	0	0	0	0	0
2	1	Gourd_maize_cocoyam	1	27	0	0	7	0	0	0	0	0	7	0	0	2	0
2	1	Gourd_maize_cocoyam	2	0	0	0	0	0	1	0	0	0	7	1	0	0	2
2	1	Gourd_maize_cocoyam	3	0	0	0	0	13	0	0	0	0	0	0	0	0	12
2	1	Gourd_maize_cocoyam	4	0	0	0	0	0	0	0	0	0	0	0	0	18	2
2	1	Gourd_maize_cocoyam	5	0	0	0	0	7	0	0	0	7	0	0	0	0	0
2	1	Gourd_maize_cocoyam	6	0	0	0	0	2	0	0	0	0	0	0	0	0	0
2	1	Gourd_maize_cocoyam	7	0	0	0	0	1	0	0	3	0	2	0	0	0	0
2	1	Gourd_maize_cocoyam	8	0	0	0	0	0	0	5	0	0	0	0	0	0	0
2	2	Cocoyam_gourd	1	0	0	0	0	0	27	0	0	0	0	0	0	0	0
2	2	Cocoyam_gourd	2	0	0	0	0	13	0	0	7	0	0	0	0	0	0
2	2	Cocoyam_gourd	3	0	0	0	0	1	55	0	0	0	0	0	0	7	7
2	2	Cocoyam_gourd	4	0	0	0	0	0	55	0	12	0	0	0	0	0	0
2	2	Cocoyam_gourd	5	0	0	3	0	0	0	0	3	0	0	0	0	0	0
2	2	Cocoyam_gourd	6	0	0	0	7	1	0	0	0	0	0	0	0	0	0
2	2	Cocoyam_gourd	7	1	0	0	0	0	0	0	1	2	0	0	0	0	0
2	2	Cocoyam_gourd	8	0	0	3	0	0	2	0	0	0	0	0	0	0	0
2	2	Gourd	1	0	0	0	0	0	0	27	0	0	0	0	0	0	0
2	2	Gourd	2	0	0	0	2	0	0	0	0	8	0	0	0	0	0
2	2	Gourd	3	0	0	0	8	0	0	0	0	0	0	0	0	7	7
2	2	Gourd	4	2	0	2	0	0	1	0	0	13	0	0	0	0	0
2	2	Gourd	5	0	0	0	0	0	0	6	0	3	0	0	0	0	0
2	2	Gourd	6	0	0	0	0	0	0	0	0	0	0	0	0	0	0
2	2	Gourd	7	0	0	0	0	0	0	0	0	1	2	0	0	0	0
2	2	Gourd	8	1	0	2	0	0	0	0	0	0	0	0	0	0	0
2	2	Cocoyam_maize	1	28	0	0	8	0	0	0	0	0	0	0	0	0	0
2	2	Cocoyam_maize	2	17	0	7	12	0	0	0	0	0	0	0	0	0	0
2	2	Cocoyam_maize	3	0	0	7	0	0	1	0	1	0	0	0	0	7	7
2	2	Cocoyam_maize	4	45	0	0	0	0	0	0	0	2	0	0	0	0	0
2	2	Cocoyam_maize	5	25	0	0	0	0	0	0	0	0	0	0	0	7	7
2	2	Cocoyam_maize	6	0	0	7	0	0	0	0	0	0	0	0	0	3	7
2	2	Cocoyam_maize	7	0	0	0	0	0	0	0	0	0	0	0	0	100	0
2	2	Cocoyam_maize	8	5	0	0	0	0	0	0	0	0	0	0	0	55	0
2	2	Cocoyam	1	0	0	0	0	0	0	0	0	0	7	0	0	0	0
2	2	Cocoyam	2	0	0	0	2	18	0	0	0	1	3	0	0	0	0
2	2	Cocoyam	3	0	0	0	0	0	0	0	0	0	8	0	0	0	0
2	2	Cocoyam	4	0	0	0	1	0	0	0	27	0	17	0	0	0	0
2	2	Cocoyam	5	0	0	0	7	17	0	0	0	0	17	0	0	0	0
2	2	Cocoyam	6	0	0	0	0	8	0	0	0	0	2	8	0	0	0
2	2	Cocoyam	7	0	0	0	7	12	0	0	0	0	7	0	0	0	0
2	2	Cocoyam	8	0	0	0	1	1	0	0	0	0	3	0	0	0	0
2	2	Control	1	0	0	7	18	0	0	18	0	7	0	0	0	0	0
2	2	Control	2	0	0	2	0	0	0	18	0	0	0	0	0	0	0
2	2	Control	3	7	0	0	0	1	3	0	0	7	0	0	0	7	0
2	2	Control	4	0	0	0	17	1	0	27	0	0	8	0	0	0	0
2	2	Control	5	2	0	7	45	0	0	0	0	0	0	0	0	0	0
2	2	Control	6	0	0	0	0	0	0	18	0	8	0	0	0	2	0
2	2	Control	7	0	0	3	8	0	0	0	0	0	0	0	0	0	0
2	2	Control	8	0	0	0	0	0	0	0	0	7	0	0	0	12	0
2	2	Gourd_maize_cocoyam	1	0	0	0	1	0	0	0	0	0	0	0	0	1	0
2	2	Gourd_maize_cocoyam	2	0	0	0	0	0	0	0	0	2	7	0	0	0	0
2	2	Gourd_maize_cocoyam	3	0	0	2	2	0	0	0	0	7	0	0	0	0	0
2	2	Gourd_maize_cocoyam	4	7	0	0	0	0	0	0	7	7	0	0	0	0	0
2	2	Gourd_maize_cocoyam	5	17	0	0	0	0	0	0	0	8	0	0	0	0	0
2	2	Gourd_maize_cocoyam	6	0	0	0	0	0	0	0	0	3	0	0	0	0	0
2	2	Gourd_maize_cocoyam	7	0	0	0	0	0	0	27	2	2	0	0	0	0	0
2	2	Gourd_maize_cocoyam	8	1	0	1	0	0	0	0	0	7	0	0	0	0	0
2	2	Gourd_maize	1	0	0	0	0	0	0	0	0	3	0	0	0	0	0
2	2	Gourd_maize	2	0	0	0	0	0	0	0	0	2	0	0	0	0	0
2	2	Gourd_maize	3	0	0	0	0	0	5	0	0	3	0	0	0	1	0
2	2	Gourd_maize	4	0	0	0	0	0	2	0	0	3	0	0	0	1	0
2	2	Gourd_maize	5	0	0	0	0	0	13	0	0	2	0	0	0	3	0
2	2	Gourd_maize	6	0	0	0	0	0	1	0	0	0	7	0	0	8	0
2	2	Gourd_maize	7	0	0	0	0	0	17	0	0	0	0	0	0	2	0
2	2	Gourd_maize	8	0	0	0	0	1	1	0	0	0	0	0	0	0	0
2	2	Maize	1	0	0	0	0	0	1	0	7	0	0	0	0	0	0
2	2	Maize	2	0	5	0	0	0	2	0	0	0	0	0	0	0	0
2	2	Maize	3	0	0	0	1	0	5	3	0	0	0	0	0	0	0
2	2	Maize	4	0	0	0	1	1	0	0	0	0	0	0	0	0	0
2	2	Maize	5	0	0	7	1	0	0	0	0	7	0	0	0	0	5
2	2	Maize	6	0	0	8	0	0	0	7	0	8	0	0	0	0	0
2	2	Maize	7	0	0	0	0	0	5	1	0	0	0	0	0	0	0
2	2	Maize	8	45	0	0	0	0	0	0	0	0	0	0	0	1	0
2	3	Gourd_maize	1	0	0	0	0	0	0	0	0	2	45	0	0	0	0
2	3	Gourd_maize	2	0	0	0	17	0	0	0	0	7	0	0	0	0	0
2	3	Gourd_maize	3	1	0	0	0	0	0	0	0	8	2	0	0	0	0
2	3	Gourd_maize	4	0	0	0	0	0	0	0	0	0	7	0	0	0	0
2	3	Gourd_maize	5	0	0	0	7	0	0	0	0	0	7	0	0	0	0
2	3	Gourd_maize	6	0	0	2	0	0	0	0	0	8	0	0	0	0	0
2	3	Gourd_maize	7	0	0	0	7	0	0	0	0	8	0	0	0	0	0
2	3	Gourd_maize	8	0	0	1	0	0	0	0	0	0	0	0	0	0	0
2	3	Gourd	1	5	0	0	35	0	0	0	1	7	0	0	0	8	0
2	3	Gourd	2	0	0	0	0	0	0	125	0	2	0	0	0	0	0
2	3	Gourd	3	0	0	0	0	0	0	180	0	0	0	0	0	0	0
2	3	Gourd	4	0	0	2	0	0	0	1	0	2	0	0	0	0	0
2	3	Gourd	5	0	0	2	0	2	0	35	0	7	0	0	0	0	0
2	3	Gourd	6	0	0	7	0	1	0	0	0	17	0	0	0	0	0
2	3	Gourd	7	0	0	7	0	2	0	8	0	7	0	0	0	0	0
2	3	Gourd	8	0	0	0	0	1	0	25	0	0	0	0	0	0	3
2	3	Cocoyam_gourd	1	1	0	0	0	1	0	0	0	4	0	0	0	0	0
2	3	Cocoyam_gourd	2	1	0	0	0	0	0	27	0	0	0	0	0	0	0
2	3	Cocoyam_gourd	3	1	0	0	0	1	0	28	0	0	0	0	0	0	0
2	3	Cocoyam_gourd	4	0	0	0	27	2	0	0	0	8	0	0	0	0	0
2	3	Cocoyam_gourd	5	0	0	2	0	0	0	0	0	17	0	0	0	0	0
2	3	Cocoyam_gourd	6	17	0	0	8	0	0	0	0	27	0	0	0	0	0
2	3	Cocoyam_gourd	7	0	0	7	55	0	0	2	0	8	0	0	0	0	0
2	3	Cocoyam_gourd	8	1	0	0	25	0	0	0	0	8	0	0	0	0	0
2	3	Maize	1	0	0	0	0	0	0	0	0	7	0	0	0	0	0
2	3	Maize	2	0	0	0	0	0	0	0	0	2	0	0	0	0	0
2	3	Maize	3	0	0	0	0	1	3	0	0	2	0	8	0	0	0
2	3	Maize	4	0	0	0	0	7	1	0	0	7	8	7	0	0	0
2	3	Maize	5	0	0	0	0	0	0	1	0	12	0	2	0	0	0
2	3	Maize	6	0	0	0	0	1	0	0	0	8	0	1	0	0	0
2	3	Maize	7	0	0	0	0	0	0	0	0	12	0	0	0	8	0
2	3	Maize	8	45	0	0	0	4	0	0	0	0	0	0	0	7	0
2	3	Cocoyam_maize	1	0	0	0	27	0	0	0	0	0	0	0	0	0	0
2	3	Cocoyam_maize	2	0	0	5	0	0	0	0	0	2	0	0	0	0	0
2	3	Cocoyam_maize	3	0	0	0	0	1	0	2	0	7	0	0	0	1	0
2	3	Cocoyam_maize	4	0	0	0	0	0	0	0	0	17	0	0	0	1	0
2	3	Cocoyam_maize	5	0	0	0	0	0	0	0	0	1	0	0	0	0	2
2	3	Cocoyam_maize	6	0	0	0	2	0	0	0	0	3	0	0	0	0	0
2	3	Cocoyam_maize	7	0	0	13	0	0	0	0	0	0	2	0	0	0	0
2	3	Cocoyam_maize	8	0	0	0	17	0	0	0	0	0	0	0	0	0	0
2	3	Control	1	0	0	0	0	0	0	180	0	0	0	0	0	0	0
2	3	Control	2	0	0	0	0	0	8	0	0	27	0	0	0	0	0
2	3	Control	3	0	0	0	7	0	0	0	1	28	0	0	0	0	0
2	3	Control	4	0	0	0	18	0	0	18	0	0	8	0	0	0	0
2	3	Control	5	1	0	0	17	1	0	0	0	12	0	0	0	0	0
2	3	Control	6	45	0	7	0	0	0	0	0	0	0	0	0	7	0
2	3	Control	7	0	0	0	18	0	0	0	0	7	17	0	0	0	0
2	3	Control	8	1	0	0	0	2	0	0	0	7	0	0	0	0	0
2	3	Gourd_maize_cocoyam	1	0	0	3	5	1	0	0	0	0	0	0	0	0	0
2	3	Gourd_maize_cocoyam	2	0	0	0	0	1	0	0	0	0	0	0	0	0	0
2	3	Gourd_maize_cocoyam	3	0	0	1	5	0	0	0	0	0	0	0	0	0	0
2	3	Gourd_maize_cocoyam	4	1	0	0	13	0	0	0	0	0	0	0	0	0	0
2	3	Gourd_maize_cocoyam	5	0	0	2	27	0	0	0	0	0	0	0	0	0	0
2	3	Gourd_maize_cocoyam	6	0	0	1	2	0	0	0	0	0	0	0	0	0	0
2	3	Gourd_maize_cocoyam	7	0	0	2	0	0	0	0	0	7	1	0	0	0	0
2	3	Gourd_maize_cocoyam	8	0	0	0	0	0	0	0	0	0	1	0	0	0	0
2	3	Cocoyam	1	0	0	0	17	0	0	0	0	0	7	0	0	8	0
2	3	Cocoyam	2	0	0	2	0	0	0	0	0	35	0	0	0	0	0
2	3	Cocoyam	3	0	0	0	7	0	0	0	0	7	0	0	0	0	0
2	3	Cocoyam	4	0	0	8	0	0	0	0	0	90	0	0	0	0	0
2	3	Cocoyam	5	0	0	0	8	0	0	90	0	0	0	0	0	0	0
2	3	Cocoyam	6	0	0	0	45	0	0	0	7	17	0	0	0	0	0
2	3	Cocoyam	7	1	0	0	0	0	0	130	0	1	0	0	0	0	0
2	3	Cocoyam	8	1	0	2	0	0	0	7	0	1	0	0	0	0	0
2	4	Maize	1	0	0	1	0	0	0	0	0	1	0	0	0	0	0
2	4	Maize	2	0	0	1	0	0	0	0	0	3	0	0	0	0	0
2	4	Maize	3	0	0	0	0	0	0	0	0	2	0	0	0	0	0
2	4	Maize	4	0	0	0	0	0	0	0	0	0	7	0	0	0	0
2	4	Maize	5	0	0	2	0	0	0	0	0	0	0	0	1	0	0
2	4	Maize	6	0	0	0	1	0	0	0	0	1	0	0	0	0	0
2	4	Maize	7	0	0	3	1	0	0	0	0	2	0	0	0	0	0
2	4	Maize	8	0	0	0	0	0	0	0	0	1	0	0	0	1	0
2	4	Cocoyam_maize	1	0	0	0	0	1	0	8	0	0	13	0	0	0	0
2	4	Cocoyam_maize	2	0	0	0	1	0	0	0	0	0	0	0	0	0	0
2	4	Cocoyam_maize	3	0	0	0	4	0	0	0	0	3	0	1	0	0	0
2	4	Cocoyam_maize	4	0	0	3	0	0	0	0	0	0	12	0	0	0	0
2	4	Cocoyam_maize	5	0	0	7	7	0	0	0	0	0	0	0	0	0	0
2	4	Cocoyam_maize	6	0	0	2	3	0	0	0	0	3	0	0	0	0	0
2	4	Cocoyam_maize	7	0	0	0	7	2	0	0	0	7	0	0	0	0	0
2	4	Cocoyam_maize	8	0	0	2	0	0	0	0	0	0	0	0	0	0	0
2	4	Gourd_maize	1	0	0	3	0	0	0	0	0	0	0	0	0	0	0
2	4	Gourd_maize	2	0	0	0	0	0	0	0	0	0	0	0	0	0	0
2	4	Gourd_maize	3	0	0	0	0	0	0	0	0	0	0	0	0	0	0
2	4	Gourd_maize	4	0	0	3	0	0	0	0	0	0	0	0	0	0	0
2	4	Gourd_maize	5	0	0	0	0	0	0	0	0	0	0	0	0	0	0
2	4	Gourd_maize	6	0	0	0	0	0	0	0	0	0	0	0	0	0	0
2	4	Gourd_maize	7	0	0	0	0	0	0	0	0	0	0	0	0	0	0
2	4	Gourd_maize	8	0	0	7	0	0	0	0	0	0	0	0	0	0	0
2	4	Control	1	18	0	0	2	0	0	0	7	12	0	0	0	0	0
2	4	Control	2	0	0	0	0	0	0	0	130	0	0	0	0	0	0
2	4	Control	3	0	0	0	0	0	0	0	1	7	0	0	0	0	0
2	4	Control	4	0	0	0	17	0	0	0	17	0	0	0	0	0	0
2	4	Control	5	0	0	0	0	0	0	0	35	0	0	0	0	1	0
2	4	Control	6	0	0	2	0	0	0	0	3	3	0	0	0	0	0
2	4	Control	7	0	0	0	4	0	0	0	17	7	0	0	0	0	0
2	4	Control	8	0	0	1	0	0	0	0	7	0	0	0	0	0	0
2	4	Cocoyam	1	18	0	0	0	0	0	0	1	7	0	0	0	0	0
2	4	Cocoyam	2	0	0	0	0	0	0	0	0	3	0	0	0	0	0
2	4	Cocoyam	3	0	0	0	2	0	0	0	17	0	0	0	0	0	0
2	4	Cocoyam	4	0	0	0	1	0	0	0	18	3	0	0	0	0	0
2	4	Cocoyam	5	1	0	0	0	0	0	0	7	17	0	0	0	0	0
2	4	Cocoyam	6	0	0	0	0	0	0	0	180	1	0	0	0	0	0
2	4	Cocoyam	7	7	0	2	12	0	0	0	0	7	0	0	0	0	0
2	4	Cocoyam	8	1	0	0	13	0	0	0	0	7	0	0	0	0	0
2	4	Gourd_maize_cocoyam	1	0	0	0	0	0	0	0	0	2	12	0	0	0	0
2	4	Gourd_maize_cocoyam	2	0	0	2	7	0	0	0	0	0	7	0	0	0	0
2	4	Gourd_maize_cocoyam	3	0	0	0	7	0	0	0	0	1	0	0	0	0	0
2	4	Gourd_maize_cocoyam	4	0	0	0	7	0	0	0	0	1	0	0	0	0	0
2	4	Gourd_maize_cocoyam	5	0	0	0	27	0	0	0	1	0	0	0	0	0	0
2	4	Gourd_maize_cocoyam	6	0	0	5	0	0	0	0	1	0	0	0	0	0	0
2	4	Gourd_maize_cocoyam	7	0	0	7	0	0	0	8	0	7	0	0	0	0	0
2	4	Gourd_maize_cocoyam	8	0	0	1	0	0	0	0	0	2	0	0	0	0	0
2	4	Gourd	1	1	0	0	0	0	0	0	3	7	0	0	0	3	0
2	4	Gourd	2	0	0	0	0	0	0	0	0	2	0	0	0	8	0
2	4	Gourd	3	0	0	0	0	0	0	0	27	3	0	0	0	3	0
2	4	Gourd	4	0	0	0	0	0	0	0	125	7	0	0	0	7	0
2	4	Gourd	5	0	0	0	0	0	0	0	7	17	0	0	0	0	0
2	4	Gourd	6	0	0	0	0	0	0	0	130	1	0	0	0	1	0
2	4	Gourd	7	0	0	7	0	0	0	0	0	7	0	0	0	0	0
2	4	Gourd	8	0	0	0	7	0	0	0	0	0	0	0	0	0	0
2	4	Cocoyam_gourd	1	0	0	0	0	0	0	0	0	0	0	0	0	8	0
2	4	Cocoyam_gourd	2	0	0	7	25	0	0	17	0	7	0	0	0	0	0
2	4	Cocoyam_gourd	3	0	0	0	17	0	0	12	0	17	0	0	0	0	0
2	4	Cocoyam_gourd	4	1	0	0	0	0	0	55	0	0	0	0	0	0	0
2	4	Cocoyam_gourd	5	3	0	0	0	0	0	45	0	0	0	0	0	0	0
2	4	Cocoyam_gourd	6	12	0	0	0	0	0	18	0	7	0	0	0	0	0
2	4	Cocoyam_gourd	7	55	0	0	7	0	0	17	0	7	0	0	0	0	0
2	4	Cocoyam_gourd	8	7	0	0	0	0	0	0	0	2	0	0	0	0	0
